# Supplementary material for: Desmoid Tumors in the Active Surveillance Era: Evaluation of Treatment Options and Pain Relief in a Single-Center Retrospective Analysis
Source: J Pers Med. 2023 Nov 27;13(12):1653. doi: 10.3390/jpm13121653 (PMC10744644; doi:10.3390/jpm13121653)
Supplement: Supplementary file 1 [file jpm-13-01653-s001.zip]

Archive with 1 entries (1 files):
- jpm-2691088-supplementary.docx
